# Supplementary material for: Expression of Concern: WAPO-A1 is the causal gene of the 7AL QTL for spikelet number per spike in wheat
Source: PLoS Genet. 2023 Dec 20;19(12):e1011096. doi: 10.1371/journal.pgen.1011096 (PMC10732405; doi:10.1371/journal.pgen.1011096)
Supplement: S1 File [file pgen.1011096.s001.xlsx]

## Sheet: Data D for New Fig 3
Supporting data for new Fig 3E-G (corrected for erratum). Expression of MADS-box genes involved in floral development in WT Kronos and wapo1-null (wapo-A1 wapo-B1) CRISPR truncation mutants using ACTIN as endogenous control.
Each replicate is a pool of 6 meristems at the stamen primordia stage (~W4.0 in Waddington scale). Five biological replications per genotype.
	Fig. 3E. Class B MADS-box genes							Fig. 3F. Class C MADS-box genes							Fig. 3G. Class E MADS-box genes
	AP3-1			PI1				AG1			AG2				SEP1-2			SEP1-4			SEP1-6			SEP3-2
	WT	wapo1-null		WT	wapo1-null			WT	wapo1-null		WT	wapo1-null			WT	wapo1-null		WT	wapo1-null		WT	wapo1-null		WT	wapo1-null
	0.0390589	0.00330468		15.1998	4.47411			3.07434	0.0413567		3.99137	0.553721			21.3325	10.4831		43.6388	20.4739		16.6507	10.1755		17.53	5.51044
	0.0438282	0.0128315		9.27864	3.87113			1.45438	0.0450442		2.0032	0.508935			11.4106	9.36398		21.6036	17.656		9.05831	8.23989		9.36462	5.0486
	0.0710074	0.012562		16.6316	4.808			2.74132	0.0615272		3.1775	0.657219			18.9269	12.6725		33.6268	20.4582		12.8696	8.99787		18.1567	7.5838
	0.0406652	0.00598507		9.3915	3.67416			1.26176	0.0388861		1.67498	0.478095			10.0697	9.05236		18.9444	17.3182		9.19517	7.95039		9.59446	5.35629
	0.0702629	0.00789922		18.1166	2.86844			2.72598	0.0375967		3.73433	0.346244			18.355	8.44847		36.1993	15.7327		13.4005	8.24427		17.447	4.61276
Average	0.0529645	0.00851648		13.7236	3.93917		Average	2.25156	0.0448822		2.91628	0.508843		Average	16.0189	10.0041		30.8026	18.3278		12.2349	8.72159		14.4186	5.62238
SD	0.0162241	0.00415141		4.13699	0.752054		SD	0.830227	0.0097281		1.03293	0.113372		SD	4.96936	1.66474		10.3333	2.08264		3.18557	0.90068		4.51777	1.14881
n	5	5		5	5		n	5	5		5	5		n	5	5		5	5		5	5		5	5
SE	0.00725565	0.00185657		1.85012	0.336329		SE	0.371289	0.00435054		0.461941	0.0507016		SE	2.22236	0.744493		4.62118	0.931384		1.42463	0.402796		2.02041	0.513763
ANOVA	0.000347865			0.000819111			ANOVA	0.000344721			0.000842291			ANOVA	0.0333171			0.0294255			0.0450312			0.00291824
Assumptions							Assumptions							Assumptions
Shapiro-Wilk	0.076			0.0561			Shapiro-Wilk	0.0101			0.0343			Shapiro-Wilk	0.0373			0.0188			0.026			0.0176
Levene's	0.0025			0.006			Levene's	0.0049			0.0091			Levene's	0.0171			0.0274			0.0644			0.0024
Power transformation	**0.1			**0.01				**-2			**0.01			Power transformation	**-0.5			**-2			**0.1			**-0.5
ANOVA transformed data	0.0001			<0.0001				0.0001			<0.0001			ANOVA transformed data	0.0284			0.0159			0.0367			0.0005
Assumptions														Assumptions
Shapiro-Wilk	0.2937			0.0807		cannot restore Normality		0.0093			0.1103			Shapiro-Wilk	0.19			0.4746			0.0693			0.4701
Levene's	0.2537			0.1851				0.116			0.1252			Levene's	0.0764			0.2706			0.0511			0.1338
							Kruskal-Wallis	0.009
